# Supplementary material for: Metformin induces pyroptosis in leptin receptor-defective hepatocytes via overactivation of the AMPK axis
Source: Cell Death Dis. 2023 Feb 3;14(2):82. doi: 10.1038/s41419-023-05623-4 (PMC9898507; doi:10.1038/s41419-023-05623-4)
Supplement: Supplementary file 3 — Fig 2- Single Original Western blotting images [file 41419_2023_5623_MOESM3_ESM.zip]

Archive with 39 entries (36 files):
- Fig 2- Single Original Western blotting images/
- Fig 2- Single Original Western blotting images/Fig 2A/
- Fig 2- Single Original Western blotting images/Fig 2A (Original film).pdf
- Fig 2- Single Original Western blotting images/Fig 2A/01 02 03 Cleaved cas3.pdf
- Fig 2- Single Original Western blotting images/Fig 2A/01 AMPK.pdf
- Fig 2- Single Original Western blotting images/Fig 2A/01 Bcl2.pdf
- Fig 2- Single Original Western blotting images/Fig 2A/01 CCO.pdf
- Fig 2- Single Original Western blotting images/Fig 2A/01 Lepr & beta-actin.pdf
- Fig 2- Single Original Western blotting images/Fig 2A/01 pAMPK.pdf
- Fig 2- Single Original Western blotting images/Fig 2A/02 03 Bcl2.pdf
- Fig 2- Single Original Western blotting images/Fig 2A/02 AMPK.pdf
- Fig 2- Single Original Western blotting images/Fig 2A/02 beta-actin.pdf
- Fig 2- Single Original Western blotting images/Fig 2A/02 CCO.pdf
- Fig 2- Single Original Western blotting images/Fig 2A/02 Lepr.pdf
- Fig 2- Single Original Western blotting images/Fig 2A/02 pAMPK.pdf
- Fig 2- Single Original Western blotting images/Fig 2A/03 AMPK.pdf
- Fig 2- Single Original Western blotting images/Fig 2A/03 beta-actin.pdf
- Fig 2- Single Original Western blotting images/Fig 2A/03 CCO.pdf
- Fig 2- Single Original Western blotting images/Fig 2A/03 Lepr.pdf
- Fig 2- Single Original Western blotting images/Fig 2A/03 pAMPK.pdf
- Fig 2- Single Original Western blotting images/Fig 2B/
- Fig 2- Single Original Western blotting images/Fig 2B (Original film).pdf
- Fig 2- Single Original Western blotting images/Fig 2B/01 AMPK (6 lanes).pdf
- Fig 2- Single Original Western blotting images/Fig 2B/01 Bcl2 (6 lanes).pdf
- Fig 2- Single Original Western blotting images/Fig 2B/01 beta-actin (6 lanes).pdf
- Fig 2- Single Original Western blotting images/Fig 2B/01 CCO (6 lanes).pdf
- Fig 2- Single Original Western blotting images/Fig 2B/01 Cleaved cas3 (6 lanes).pdf
- Fig 2- Single Original Western blotting images/Fig 2B/01 pAMPK (6 lanes).pdf
- Fig 2- Single Original Western blotting images/Fig 2B/02 03 pAMPK (6 lanes).pdf
- Fig 2- Single Original Western blotting images/Fig 2B/02 AMPK (6 lanes).pdf
- Fig 2- Single Original Western blotting images/Fig 2B/02 Bcl2 (6 lanes).pdf
- Fig 2- Single Original Western blotting images/Fig 2B/02 beta-actin (6 lanes).pdf
- Fig 2- Single Original Western blotting images/Fig 2B/02 CCO (6 lanes).pdf
- Fig 2- Single Original Western blotting images/Fig 2B/02 Cleaved cas3 (6 lanes).pdf
- Fig 2- Single Original Western blotting images/Fig 2B/03 AMPK (6 lanes).pdf
- Fig 2- Single Original Western blotting images/Fig 2B/03 Bcl2 (6 lanes).pdf
- Fig 2- Single Original Western blotting images/Fig 2B/03 beta-actin (6 lanes).pdf
- Fig 2- Single Original Western blotting images/Fig 2B/03 CCO (6 lanes).pdf
- Fig 2- Single Original Western blotting images/Fig 2B/03 Cleaved cas3 (6 lanes).pdf
