# Supplementary material for: Metformin induces pyroptosis in leptin receptor-defective hepatocytes via overactivation of the AMPK axis
Source: Cell Death Dis. 2023 Feb 3;14(2):82. doi: 10.1038/s41419-023-05623-4 (PMC9898507; doi:10.1038/s41419-023-05623-4)
Supplement: Supplementary file 4 — Fig 4- Single Original Western blotting images [file 41419_2023_5623_MOESM4_ESM.zip]

Archive with 9 entries (7 files):
- Fig 4- Single Original Western blotting images -/
- Fig 4- Single Original Western blotting images -/Fig 4A (Original film).pdf
- Fig 4- Single Original Western blotting images -/Figure 4A/
- Fig 4- Single Original Western blotting images -/Figure 4A/01 CCO & beta-actin & Cleaved cas3.pdf
- Fig 4- Single Original Western blotting images -/Figure 4A/01 Lepr.pdf
- Fig 4- Single Original Western blotting images -/Figure 4A/02 CCO & beta-actin & Cleaved cas3.pdf
- Fig 4- Single Original Western blotting images -/Figure 4A/02 Lepr.pdf
- Fig 4- Single Original Western blotting images -/Figure 4A/03 beta-actin & CCO & Lepr.pdf
- Fig 4- Single Original Western blotting images -/Figure 4A/03 Cleaved cas3.pdf
