# Supplementary material for: Metformin induces pyroptosis in leptin receptor-defective hepatocytes via overactivation of the AMPK axis
Source: Cell Death Dis. 2023 Feb 3;14(2):82. doi: 10.1038/s41419-023-05623-4 (PMC9898507; doi:10.1038/s41419-023-05623-4)
Supplement: Supplementary file 5 — Fig 5-Single Original Western blotting images [file 41419_2023_5623_MOESM5_ESM.zip]

Archive with 34 entries (31 files):
- Fig 5-Single Original Western blotting images -/
- Fig 5-Single Original Western blotting images -/Fig 5A (Original film).pdf
- Fig 5-Single Original Western blotting images -/Fig 5C (Original film).pdf
- Fig 5-Single Original Western blotting images -/Figure 5A/
- Fig 5-Single Original Western blotting images -/Figure 5A/01 beta-actin (Fig 5A 6 lanes).pdf
- Fig 5-Single Original Western blotting images -/Figure 5A/01 CCO (Fig 5A 6 lanes).pdf
- Fig 5-Single Original Western blotting images -/Figure 5A/01 Cleaved cas3 (Fig 5A 6 lanes).pdf
- Fig 5-Single Original Western blotting images -/Figure 5A/01 Lepr (Fig 5A 6 lanes).pdf
- Fig 5-Single Original Western blotting images -/Figure 5A/01 pAMPK (Fig 5A 6 lanes).pdf
- Fig 5-Single Original Western blotting images -/Figure 5A/02 beta-actin (6 lanes).pdf
- Fig 5-Single Original Western blotting images -/Figure 5A/02 CCO (Fig 5A 6 lanes).pdf
- Fig 5-Single Original Western blotting images -/Figure 5A/02 Cleaved cas3 (Fig 5A 6 lanes).pdf
- Fig 5-Single Original Western blotting images -/Figure 5A/02 Lepr (Fig 5A 6 lanes).pdf
- Fig 5-Single Original Western blotting images -/Figure 5A/02 pAMPK (Fig 5A 6 lanes).pdf
- Fig 5-Single Original Western blotting images -/Figure 5A/03 beta-actin (Fig 5A 6 lanes).pdf
- Fig 5-Single Original Western blotting images -/Figure 5A/03 CCO (Fig 5A 6 lanes).pdf
- Fig 5-Single Original Western blotting images -/Figure 5A/03 Cleaved cas3 (Fig 5A 6 lanes).pdf
- Fig 5-Single Original Western blotting images -/Figure 5A/03 Lepr (Fig 5A 6 lanes).pdf
- Fig 5-Single Original Western blotting images -/Figure 5A/03 pAMPK (Fig 5A 6 lanes).pdf
- Fig 5-Single Original Western blotting images -/Figure 5C/
- Fig 5-Single Original Western blotting images -/Figure 5C/01 beta-actin (Fig 5C 6 lanes).pdf
- Fig 5-Single Original Western blotting images -/Figure 5C/01 CCO (Fig 5C 6 lanes).pdf
- Fig 5-Single Original Western blotting images -/Figure 5C/01 Cleaved cas3 (Fig 5C 6 lanes).pdf
- Fig 5-Single Original Western blotting images -/Figure 5C/01 Lepr (Fig 5C 6 lanes).pdf
- Fig 5-Single Original Western blotting images -/Figure 5C/01 pAMPK (Fig 5C 6 lanes).pdf
- Fig 5-Single Original Western blotting images -/Figure 5C/02 beta-actin & 02 Lepr (Fig 5C 6 lanes).pdf
- Fig 5-Single Original Western blotting images -/Figure 5C/02 CCO (Fig 5C 6 lanes).pdf
- Fig 5-Single Original Western blotting images -/Figure 5C/02 Cleaved cas3.pdf
- Fig 5-Single Original Western blotting images -/Figure 5C/02 pAMPK (Fig 5C 6 lanes).pdf
- Fig 5-Single Original Western blotting images -/Figure 5C/03 beta-actin (Fig 5C 6 lanes).pdf
- Fig 5-Single Original Western blotting images -/Figure 5C/03 CCO (Fig 5C 6 lanes).pdf
- Fig 5-Single Original Western blotting images -/Figure 5C/03 Cleaved cas3.pdf
- Fig 5-Single Original Western blotting images -/Figure 5C/03 Lepr (Fig 5C 6 lanes).pdf
- Fig 5-Single Original Western blotting images -/Figure 5C/03 pAMPK (Fig 5C 6 lanes).pdf
