# Supplementary material for: Metformin induces pyroptosis in leptin receptor-defective hepatocytes via overactivation of the AMPK axis
Source: Cell Death Dis. 2023 Feb 3;14(2):82. doi: 10.1038/s41419-023-05623-4 (PMC9898507; doi:10.1038/s41419-023-05623-4)
Supplement: Supplementary file 6 — Fig 7-Single Original Western blotting images [file 41419_2023_5623_MOESM6_ESM.zip]

Archive with 19 entries (17 files):
- Fig 7-Single Original Western blotting images -/
- Fig 7-Single Original Western blotting images -/Figure 7 (Original film) 01.pdf
- Fig 7-Single Original Western blotting images -/Figure 7 (Original film) 02.pdf
- Fig 7-Single Original Western blotting images -/Figure 7B/
- Fig 7-Single Original Western blotting images -/Figure 7B/01 Bax (Fig 7B).pdf
- Fig 7-Single Original Western blotting images -/Figure 7B/01 beta-actin (Fig 7B).pdf
- Fig 7-Single Original Western blotting images -/Figure 7B/01 Lepr (Fig 7B).pdf
- Fig 7-Single Original Western blotting images -/Figure 7B/01 pAMPK & 01 CCO & 01 Bcl2 & 01 Cleaved cas3.pdf
- Fig 7-Single Original Western blotting images -/Figure 7B/02 Bax (Fig 7B).pdf
- Fig 7-Single Original Western blotting images -/Figure 7B/02 Cleaved cas3 & 02 beta-actin & 02 Bcl2 & 02 CCO.pdf
- Fig 7-Single Original Western blotting images -/Figure 7B/02 Lepr (Fig 7B).pdf
- Fig 7-Single Original Western blotting images -/Figure 7B/02 pAMPK (Fig 7B).pdf
- Fig 7-Single Original Western blotting images -/Figure 7B/03 Bax (Fig 7B).pdf
- Fig 7-Single Original Western blotting images -/Figure 7B/03 Bcl2 (Fig 7B).pdf
- Fig 7-Single Original Western blotting images -/Figure 7B/03 beta-actin.pdf
- Fig 7-Single Original Western blotting images -/Figure 7B/03 CCO (Fig 7B).pdf
- Fig 7-Single Original Western blotting images -/Figure 7B/03 Cleaved cas3 (Fig 7B).pdf
- Fig 7-Single Original Western blotting images -/Figure 7B/03 Lepr (Fig 7B).pdf
- Fig 7-Single Original Western blotting images -/Figure 7B/03 pAMPK (Fig 7B).pdf
