# Supplementary material for: Metformin induces pyroptosis in leptin receptor-defective hepatocytes via overactivation of the AMPK axis
Source: Cell Death Dis. 2023 Feb 3;14(2):82. doi: 10.1038/s41419-023-05623-4 (PMC9898507; doi:10.1038/s41419-023-05623-4)
Supplement: Supplementary file 7 — Fig 8-Single Original Western blotting images [file 41419_2023_5623_MOESM7_ESM.zip]

Archive with 27 entries (25 files):
- Fig 8-Single Original Western blotting images -/
- Fig 8-Single Original Western blotting images -/Fig 08 (original film) 01.pdf
- Fig 8-Single Original Western blotting images -/Fig 08 (original film) 02.pdf
- Fig 8-Single Original Western blotting images -/Figure 8C/
- Fig 8-Single Original Western blotting images -/Figure 8C/01 beta-actin (Fig 8C).pdf
- Fig 8-Single Original Western blotting images -/Figure 8C/01 Cas5 (Fig 8C).pdf
- Fig 8-Single Original Western blotting images -/Figure 8C/01 Cas8 & 01 Cas9 (Fig 8C).pdf
- Fig 8-Single Original Western blotting images -/Figure 8C/01 Caspase-11 (Fig 8C).pdf
- Fig 8-Single Original Western blotting images -/Figure 8C/01 Cleaved cas1 (Fig 8C).pdf
- Fig 8-Single Original Western blotting images -/Figure 8C/01 GSDMD (Fig 8C).pdf
- Fig 8-Single Original Western blotting images -/Figure 8C/01 GSDME-N (Fig 8C).pdf
- Fig 8-Single Original Western blotting images -/Figure 8C/01 IL-18 (Fig 8C).pdf
- Fig 8-Single Original Western blotting images -/Figure 8C/01 IL-1beta (Fig 8C).pdf
- Fig 8-Single Original Western blotting images -/Figure 8C/02 beta-actin (Fig 8C).pdf
- Fig 8-Single Original Western blotting images -/Figure 8C/02 Cas11 (Fig 8C).pdf
- Fig 8-Single Original Western blotting images -/Figure 8C/02 Cas5 (Fig 8C).pdf
- Fig 8-Single Original Western blotting images -/Figure 8C/02 Cas9 (Fig 8C).pdf
- Fig 8-Single Original Western blotting images -/Figure 8C/02 Cleaved cas1 & 02 GSDMD (Fig 8C).pdf
- Fig 8-Single Original Western blotting images -/Figure 8C/02 Cleaved cas8 (Fig 8C).pdf
- Fig 8-Single Original Western blotting images -/Figure 8C/02 GSDME-N (Fig 8C).pdf
- Fig 8-Single Original Western blotting images -/Figure 8C/02 IL-18 (Fig 8C).pdf
- Fig 8-Single Original Western blotting images -/Figure 8C/02 IL-1beta (Fig 8C).pdf
- Fig 8-Single Original Western blotting images -/Figure 8C/03 beta-actin (Fig 8C).pdf
- Fig 8-Single Original Western blotting images -/Figure 8C/03 Cas5 & 03 GSDMD & 03 IL-18 & 03 Cleaved cas9 (Fig 8C).pdf
- Fig 8-Single Original Western blotting images -/Figure 8C/03 Cleaved cas1 (Fig 8C).pdf
- Fig 8-Single Original Western blotting images -/Figure 8C/03 Cleaved cas11 & 03 GSDME-N (Fig 8C).pdf
- Fig 8-Single Original Western blotting images -/Figure 8C/03 IL-1 beta & 03 Cas8 (Fig 8C).pdf
